# Supplementary material for: Evaluation of Short Versus Long Course of Tobramycin Combined with Piperacillin/Tazobactam Against Antibiotic-Resistant Pseudomonas aeruginosa in a Hollow Fibre Infection Model
Source: Antibiotics (Basel). 2026 Jul 13;15(7):685. doi: 10.3390/antibiotics15070685 (PMC13405948; doi:10.3390/antibiotics15070685)
Supplement: Supplementary file 1 [file antibiotics-15-00685-s001.zip]

Archive with 1 entries (1 files):
- antibiotics-4391795-supplementary.pdf
